# Supplementary material for: Real-Time In Vivo Imaging of Mouse Left Ventricle Reveals Fluctuating Movements of the Intercalated Discs
Source: Nanomaterials (Basel). 2020 Mar 16;10(3):532. doi: 10.3390/nano10030532 (PMC7153594; doi:10.3390/nano10030532)
Supplement: Supplementary file 1 [file nanomaterials-10-00532-s001.zip]

Archive with 8 entries (7 files):
- Supplementary Movies/
- Supplementary Movies/Movie S1.avi
- Supplementary Movies/Movie S2.avi
- Supplementary Movies/Movie S3.avi
- Supplementary Movies/Movie S4.avi
- Supplementary Movies/Movie S5.avi
- Supplementary Movies/Movie S6.avi
- Supplementary Movies/Suplementary movie legends.docx
